# Supplementary material for: Nutritional Status and Implementation of a Nutritional Education Program in Young Female Artistic Gymnasts
Source: Nutrients. 2021 Apr 21;13(5):1399. doi: 10.3390/nu13051399 (PMC8143314; doi:10.3390/nu13051399)
Supplement: Supplementary file 1 [file nutrients-13-01399-s001.zip]

Archive with 1 entries (1 files):
- nutrients-1183681-supplementary.pdf
